# Supplementary material for: Tailoring COVID-19 Vaccination Strategies in High-Seroprevalence Settings: Insights from Ethiopia
Source: Vaccines (Basel). 2024 Jul 5;12(7):745. doi: 10.3390/vaccines12070745 (PMC11281643; doi:10.3390/vaccines12070745)
Supplement: Supplementary file 1 [file vaccines-12-00745-s001.zip]

Archive with 1 entries (1 files):
- vaccines-3083745-supplementary.pdf
